# Supplementary material for: Mental Stress in Atopic Dermatitis – Neuronal Plasticity and the Cholinergic System Are Affected in Atopic Dermatitis and in Response to Acute Experimental Mental Stress in a Randomized Controlled Pilot Study
Source: PLoS One. 2014 Dec 2;9(12):e113552. doi: 10.1371/journal.pone.0113552 (PMC4252053; doi:10.1371/journal.pone.0113552)
Supplement: Data S1 — Microsoft Excel (xls) file contains all raw data used for statistical evaluation and presented in the results section and figures throughout the paper. (XLSX) [file pone.0113552.s001.xlsx]

## Sheet: key
prestress all groups
Scorad	juck_prae	subj_stressreaktor	a3nachr	a7nachr	SLURP1	SLURP2	Tryptase	PGP	nfmccontacts	NGFposNF	EpidermisDick	Gap43posNF	MCupDerm	degranMC	percdegranMC
poststress all groups
Scorad_2	juck_2	a3nachr_2	a7nachr_2	SLURP1_2	SLURP2_2	Tryptase_2	PGP_2	nfmccontacts_2	NGFposNF_2	EpidermisDick_2	GAP43posNF_2	MCupDerm_2	degranMC_2	percdegranMC_2
measurments throughout stresstest (MZP=Messzeitpunkt)
CORT_MZP1	puls1	angesp1	CORT_MZP2	puls2	angesp2	CORT_MZP3	puls3	angesp3	CORT_MZP4	puls4	angesp4	CORT_MZP5	puls5	angesp5	CORT_MZP6	puls6	angesp6	CORT_MZP7	puls7	angesp7

## Sheet: Rawdata
Teilnehmernummer	Gewebeart	Zeitpunkt	geschl	Alter	Scorad	juck_prae	subj_stressreaktor	a3nachr	a7nachr	SLURP1	SLURP2	Tryptase	PGP	nfmccontacts	NGFposNF	EpidermisDick	Gap43posNF	MCupDerm	degranMC	percdegranMC	Zeitpunkt	Scorad_2	juck_2	a3nachr_2	a7nachr_2	SLURP1_2	SLURP2_2	Tryptase_2	PGP_2	nfmccontacts_2	NGFposNF_2	EpidermisDick_2	GAP43posNF_2	MCupDerm_2	degranMC_2	percdegranMC_2	CORT_MZP1	puls1	angesp1	CORT_MZP2	puls2	angesp2	CORT_MZP3	puls3	angesp3	CORT_MZP4	puls4	angesp4	CORT_MZP5
1	hautgesund	prä Stress	m	21	#NULL!	#NULL!	#NULL!	0.4926	1.7005	1.3678	1.4435	7.67	9.67	2.33	4.5	91.174	#NULL!	16.5	2	11.6667	post Stress	#NULL!	#NULL!	0.3139	1.0468	0.2778	0.3486	10	6	2.67	6	#NULL!	#NULL!	14	4	28.6691	0.292	92	2	0.38	84	3	0.2045	76	2	0.245	92	4	0.3835
2	hautgesund	prä Stress	m	24	#NULL!	#NULL!	#NULL!	2.112	0.5807	0.733	1.1325	2	4.5	1	2.33	83.476	3.5	16	1	6.92641	post Stress	#NULL!	#NULL!	0.8285	0.4401	0.109	0.3367	3.5	4.5	0.5	0	#NULL!	#NULL!	20	5	25	#NULL!	72	2	0.1955	84	5.5	0.1435	60	2.5	0.156	76	3.5	#NULL!
3	hautgesund	prä Stress	m	27	#NULL!	#NULL!	#NULL!	#NULL!	#NULL!	#NULL!	#NULL!	#NULL!	#NULL!	#NULL!	0	80.946	#NULL!	6	2	33.3333	post Stress	#NULL!	#NULL!	#NULL!	#NULL!	#NULL!	#NULL!	#NULL!	#NULL!	#NULL!	8	66.878	#NULL!	4	0.5	25	#NULL!	68	2	#NULL!	65	4	#NULL!	68	1.5	#NULL!	72	7	#NULL!
4	hautgesund	prä Stress	w	19	#NULL!	#NULL!	#NULL!	#NULL!	#NULL!	#NULL!	#NULL!	0.67	10.33	0.33	3.75	59.666	4.75	9	2	22.5	post Stress	#NULL!	#NULL!	#NULL!	#NULL!	#NULL!	#NULL!	2.67	5.67	1	6.75	96.402	#NULL!	19.5	2	10.2632	0.5065	64	1.5	0.289	65	2	0.3565	64	1	0.302	76	5	0.243
5	hautgesund	prä Stress	m	25	#NULL!	#NULL!	#NULL!	1.657	1.6426	0.7856	0.8886	#NULL!	#NULL!	#NULL!	5.25	104.774	5.25	6	2	33.3333	post Stress	#NULL!	#NULL!	1.9706	1.7605	0.1209	0.4762	10	4.67	3	4.75	#NULL!	#NULL!	8	1.5	18.254	0.137	80	2	0.144	78	4.5	0.181	66	2.5	0.196	84	5.5	0.5445
6	hautgesund	prä Stress	m	22	#NULL!	#NULL!	#NULL!	#NULL!	#NULL!	#NULL!	#NULL!	8.33	7.67	2.67	5.67	67.912	4	#NULL!	#NULL!	#NULL!	post Stress	#NULL!	#NULL!	#NULL!	#NULL!	#NULL!	#NULL!	7.67	7	2.33	2.38	80.07	#NULL!	#NULL!	#NULL!	#NULL!	0.141	68	2	0.1045	72	4.5	0.2895	58	3	0.1915	76	5	0.231
7	hautgesund	prä Stress	m	36	#NULL!	#NULL!	#NULL!	0.8285	1.4804	0.5007	0.8291	#NULL!	#NULL!	#NULL!	#NULL!	#NULL!	5.5	#NULL!	#NULL!	#NULL!	post Stress	#NULL!	#NULL!	1.1318	1.1615	0.171	0.5663	#NULL!	#NULL!	#NULL!	2.33	58.766	#NULL!	#NULL!	#NULL!	#NULL!	0.268	84	2	0.2155	84	9	0.1835	84	3	0.1895	100	6	0.1935
8	hautgesund	prä Stress	w	46	#NULL!	#NULL!	#NULL!	0.1867	0.561	0.9672	1.1725	7.25	5.5	1.75	4.83	65.888	3	#NULL!	#NULL!	#NULL!	post Stress	#NULL!	#NULL!	0.5858	1.0111	0.4671	1.1325	#NULL!	#NULL!	#NULL!	2	60.516	8	#NULL!	#NULL!	#NULL!	0.1125	60	1.5	0.095	58	4	0.0965	60	1	0.1235	64	5	0.188
9	hautgesund	prä Stress	m	26	#NULL!	#NULL!	#NULL!	1.3001	0.6224	0.6381	0.8008	#NULL!	#NULL!	#NULL!	3.75	68.67	6	#NULL!	#NULL!	#NULL!	post Stress	#NULL!	#NULL!	1.213	0.9767	0.171	0.23	#NULL!	#NULL!	#NULL!	4.67	94.526	4.75	#NULL!	#NULL!	#NULL!	0.148	68	1	0.1065	64	4	0.074	64	1	0.063	68	6.5	0.105
10	hautgesund	prä Stress	m	31	#NULL!	#NULL!	#NULL!	0.65	0.2904	0.7856	0.7472	#NULL!	#NULL!	#NULL!	2.6	#NULL!	3.75	#NULL!	#NULL!	#NULL!	post Stress	#NULL!	#NULL!	0.528	0.8503	0.4671	0.9199	#NULL!	#NULL!	#NULL!	4	62.752	3	#NULL!	#NULL!	#NULL!	0.246	76	5	0.3555	80	4	0.2285	76	4	0.341	78	6	0.7365
11	hautgesund	prä Stress	w	20	#NULL!	#NULL!	#NULL!	0.773	1.1219	2.222	0.9859	#NULL!	#NULL!	#NULL!	2.6	91.742	#NULL!	#NULL!	#NULL!	#NULL!	post Stress	#NULL!	#NULL!	0.3734	0.7933	0.6606	0.547	#NULL!	#NULL!	#NULL!	3.75	104.586	8	#NULL!	#NULL!	#NULL!	0.293	72	1	0.19	60	5.5	0.228	72	2	0.223	80	7	0.2455
12	hautgesund	prä Stress	m	25	#NULL!	#NULL!	#NULL!	#NULL!	#NULL!	#NULL!	#NULL!	#NULL!	#NULL!	#NULL!	3.2	#NULL!	#NULL!	#NULL!	#NULL!	#NULL!	post Stress	#NULL!	#NULL!	#NULL!	#NULL!	#NULL!	#NULL!	#NULL!	#NULL!	#NULL!	4.8	102.186	4	#NULL!	#NULL!	#NULL!	0.109	78	2.5	0.1285	68	2.5	0.1105	76	2.5	0.1065	76	2.5	0.153
1	non-läsional	prä Stress	m	22	32.4	6.5	7	1.3459	0.8803	0.3082	1.2566	#NULL!	#NULL!	#NULL!	4.67	180.832	#NULL!	#NULL!	#NULL!	#NULL!	post Stress	30.9	7	0.4759	0.8213	0.6164	0.8291	#NULL!	#NULL!	#NULL!	6.2	102.624	#NULL!	#NULL!	#NULL!	#NULL!	0.1485	84	4.5	0.4255	62	5.5	0.222	64	3	0.2055	72	7	0.2025
2	non-läsional	prä Stress	m	22	71.3	6.5	10	0.7467	0.715	0.1017	0.4004	#NULL!	#NULL!	#NULL!	4.25	105.174	#NULL!	#NULL!	#NULL!	#NULL!	post Stress	64.1	7	1.0932	0.5419	0.3082	0.3868	#NULL!	#NULL!	#NULL!	2	#NULL!	#NULL!	#NULL!	#NULL!	#NULL!	0.292	64	2.5	0.3595	56	4	0.1535	56	3	0.2695	82	6.5	0.5315
3	non-läsional	prä Stress	m	26	60.2	3.5	8	#NULL!	#NULL!	#NULL!	#NULL!	#NULL!	#NULL!	#NULL!	3	#NULL!	#NULL!	#NULL!	#NULL!	#NULL!	post Stress	66.1	6	#NULL!	#NULL!	#NULL!	#NULL!	#NULL!	#NULL!	#NULL!	0	#NULL!	#NULL!	#NULL!	#NULL!	#NULL!	#NULL!	52	5	0.255	60	7.5	#NULL!	60	3.5	#NULL!	64	7.5	#NULL!
4	non-läsional	prä Stress	w	19	51.7	2.5	2	#NULL!	#NULL!	#NULL!	#NULL!	#NULL!	#NULL!	#NULL!	3	77.674	#NULL!	9	2.66667	37.2024	post Stress	49.1	2.5	#NULL!	#NULL!	#NULL!	#NULL!	#NULL!	#NULL!	#NULL!	#NULL!	104.714	#NULL!	0	0	#NULL!	0.4315	74	4	0.2565	78	6	0.106	78	3.5	0.2955	84	7.5	0.421
5	non-läsional	prä Stress	m	24	64.5	9	9.5	0.7213	0.7402	0.1052	0.5663	#NULL!	#NULL!	#NULL!	4	106.406	#NULL!	13.5	4	36.9048	post Stress	74.55	10	0.5466	0.6906	0.2503	0.2642	#NULL!	#NULL!	#NULL!	2.25	156.85	#NULL!	13.6667	2.66667	20.6443	0.541	84	6	0.8475	80	9.5	0.403	60	5.5	0.323	76	6.5	0.1935
6	non-läsional	prä Stress	m	22	38	5	10	#NULL!	#NULL!	#NULL!	#NULL!	#NULL!	#NULL!	#NULL!	3.33	51.748	1.5	#NULL!	#NULL!	#NULL!	post Stress	40.15	6.5	#NULL!	#NULL!	#NULL!	#NULL!	#NULL!	#NULL!	#NULL!	#NULL!	#NULL!	3.25	#NULL!	#NULL!	#NULL!	0.3165	84	2	0.2115	70	6	0.147	60	3	0.118	84	8.5	#NULL!
7	non-läsional	prä Stress	m	38	36.5	1.5	10	0.528	0.715	0.1128	0.547	#NULL!	#NULL!	#NULL!	0	#NULL!	#NULL!	#NULL!	#NULL!	#NULL!	post Stress	31.1	4.5	0.3734	0.4556	0.2683	0.4145	5.67	5.33	1.67	4.5	88.622	1	#NULL!	#NULL!	#NULL!	0.1095	66	2	0.197	68	3.5	0.119	68	4	0.1235	72	4	0.194
8	non-läsional	prä Stress	w	44	62.55	8.7	7	1.3001	2.323	0.733	1.4944	4.33	6.67	1.33	3.33	112.592	#NULL!	16.6667	2	12.2619	post Stress	58.65	5.9	0.6279	1.43	0.421	0.547	7.33	9.67	2.33	3	130.294	#NULL!	19.6667	4.33333	22.2371	0.145	72	8	0.0715	58	5	0.0675	76	3	0.0885	72	5	0.1165
9	non-läsional	prä Stress	m	18	38.5	3.5	10	0.1465	0.1402	0.0508	0.3252	5	6	1.5	2	198.396	#NULL!	0	0	#NULL!	post Stress	34.85	3	3.2012	0.3222	0.5007	0.5862	4	10	1	5.25	242.152	#NULL!	8	1.5	18.75	0.398	72	3.5	0.1975	60	2	0.1135	60	1.5	0.128	68	6	0.083
10	non-läsional	prä Stress	m	29	34.4	2.5	8	1.4934	0.5419	0.1209	0.5103	1	9.33	0.33	#NULL!	128.556	4.5	#NULL!	#NULL!	#NULL!	post Stress	34.25	0.5	1.4934	0.5807	0.2683	0.6972	1.67	10.33	0.33	2	165.308	0.75	#NULL!	#NULL!	#NULL!	0.076	60	3.5	0.06	70	3	0.0675	52	2.5	0.2105	60	6.5	0.2785
11	non-läsional	prä Stress	w	21	37.5	4	8	0.2733	0.9434	0.5366	0.6283	#NULL!	#NULL!	#NULL!	0	#NULL!	2.5	#NULL!	#NULL!	#NULL!	post Stress	24.3	4	0.51	1.2449	0.4512	0.6505	0	9.67	0	4.75	80.01	0.666667	#NULL!	#NULL!	#NULL!	0.233	76	2	0.18395	72	3.5	0.0875	72	3.5	0.1545	88	6.5	0.3195
12	non-läsional	prä Stress	m	26	50.6	5.8	7	#NULL!	#NULL!	#NULL!	#NULL!	3.5	9.5	1.5	0	#NULL!	#NULL!	#NULL!	#NULL!	#NULL!	post Stress	51.75	6	#NULL!	#NULL!	#NULL!	#NULL!	5.33	10	2	2.33	92.324	#NULL!	4.66667	1.33333	23.6111	0.158	80	3.5	0.1805	80	3.5	0.118	68	3	0.1315	88	6	0.1695
1	läsional	prä Stress	m	22	32.4	#NULL!	#NULL!	1.66	0.51	0.73	0.99	#NULL!	#NULL!	#NULL!	8.33	229.544	3.33333	#NULL!	#NULL!	#NULL!	post Stress	30.9	#NULL!	0.55	0.58	0.97	1.55	#NULL!	#NULL!	#NULL!	#NULL!	#NULL!	#NULL!	#NULL!	#NULL!	#NULL!	#NULL!	#NULL!	#NULL!	#NULL!	#NULL!	#NULL!	#NULL!	#NULL!	#NULL!	#NULL!	#NULL!	#NULL!	#NULL!
2	läsional	prä Stress	m	22	71.3	#NULL!	#NULL!	0.7	0.23	0.28	0.34	#NULL!	#NULL!	#NULL!	5.67	179.888	2	#NULL!	#NULL!	#NULL!	post Stress	64.1	#NULL!	0.7	0.41	0.23	0.86	#NULL!	#NULL!	#NULL!	2	#NULL!	#NULL!	#NULL!	#NULL!	#NULL!	#NULL!	#NULL!	#NULL!	#NULL!	#NULL!	#NULL!	#NULL!	#NULL!	#NULL!	#NULL!	#NULL!	#NULL!	#NULL!
3	läsional	prä Stress	m	26	60.2	#NULL!	#NULL!	#NULL!	#NULL!	#NULL!	#NULL!	#NULL!	#NULL!	#NULL!	3.5	394.434	2	#NULL!	#NULL!	#NULL!	post Stress	66.1	#NULL!	#NULL!	#NULL!	#NULL!	#NULL!	#NULL!	#NULL!	#NULL!	1.43	#NULL!	0.5	#NULL!	#NULL!	#NULL!	#NULL!	#NULL!	#NULL!	#NULL!	#NULL!	#NULL!	#NULL!	#NULL!	#NULL!	#NULL!	#NULL!	#NULL!	#NULL!
4	läsional	prä Stress	w	19	51.7	#NULL!	#NULL!	#NULL!	#NULL!	#NULL!	#NULL!	#NULL!	#NULL!	#NULL!	3.83	202.97	#NULL!	24.3333	3.66667	14.6757	post Stress	49.1	#NULL!	#NULL!	#NULL!	#NULL!	#NULL!	#NULL!	#NULL!	#NULL!	1.5	#NULL!	#NULL!	4.75	0.75	0.75	#NULL!	#NULL!	#NULL!	#NULL!	#NULL!	#NULL!	#NULL!	#NULL!	#NULL!	#NULL!	#NULL!	#NULL!	#NULL!
5	läsional	prä Stress	m	24	64.5	#NULL!	#NULL!	0.86	0.31	0.28	0.21	#NULL!	#NULL!	#NULL!	3	178.17	#NULL!	0	0	#NULL!	post Stress	74.55	#NULL!	1.35	0.79	0.81	0.95	#NULL!	#NULL!	#NULL!	2.75	260	#NULL!	14.3333	2	2	#NULL!	#NULL!	#NULL!	#NULL!	#NULL!	#NULL!	#NULL!	#NULL!	#NULL!	#NULL!	#NULL!	#NULL!	#NULL!
6	läsional	prä Stress	m	22	38	#NULL!	#NULL!	#NULL!	#NULL!	#NULL!	#NULL!	#NULL!	#NULL!	#NULL!	#NULL!	#NULL!	#NULL!	#NULL!	#NULL!	#NULL!	post Stress	40.15	#NULL!	#NULL!	#NULL!	#NULL!	#NULL!	#NULL!	#NULL!	#NULL!	2.08	248.912	#NULL!	#NULL!	#NULL!	#NULL!	#NULL!	#NULL!	#NULL!	#NULL!	#NULL!	#NULL!	#NULL!	#NULL!	#NULL!	#NULL!	#NULL!	#NULL!	#NULL!
7	läsional	prä Stress	m	38	36.5	#NULL!	#NULL!	0.75	0.35	0.28	0.35	4	9.5	1	6.8	140.758	#NULL!	#NULL!	#NULL!	#NULL!	post Stress	31.1	#NULL!	0.77	0.46	0.3	0.61	1.5	8	0	3	136.946	2	#NULL!	#NULL!	#NULL!	#NULL!	#NULL!	#NULL!	#NULL!	#NULL!	#NULL!	#NULL!	#NULL!	#NULL!	#NULL!	#NULL!	#NULL!	#NULL!
8	läsional	prä Stress	w	44	62.55	#NULL!	#NULL!	1.66	0.94	1.93	1.55	8.33	8.67	2.33	1.5	165.572	#NULL!	5.66667	1	15	post Stress	58.65	#NULL!	4.69	0.94	3.14	8.75	0.67	5.67	0	0	124.936	#NULL!	9	0.5	0.5	#NULL!	#NULL!	#NULL!	#NULL!	#NULL!	#NULL!	#NULL!	#NULL!	#NULL!	#NULL!	#NULL!	#NULL!	#NULL!
9	läsional	prä Stress	m	18	38.5	#NULL!	#NULL!	0.59	0.37	0.3	0.39	2.5	11.5	1	3	75.542	#NULL!	10	1.66667	15.8333	post Stress	34.85	#NULL!	0.92	0.27	0.09	0.65	#NULL!	#NULL!	#NULL!	1.8	#NULL!	#NULL!	9.66667	0.666667	0.666667	#NULL!	#NULL!	#NULL!	#NULL!	#NULL!	#NULL!	#NULL!	#NULL!	#NULL!	#NULL!	#NULL!	#NULL!	#NULL!
10	läsional	prä Stress	m	29	34.4	#NULL!	#NULL!	1.72	0.18	0.24	0.43	2	7.67	0.33	1.33	184.078	4	#NULL!	#NULL!	#NULL!	post Stress	34.25	#NULL!	1.39	0.19	0.18	0.46	2.67	5	0	4.33	262.136	2.25	#NULL!	#NULL!	#NULL!	#NULL!	#NULL!	#NULL!	#NULL!	#NULL!	#NULL!	#NULL!	#NULL!	#NULL!	#NULL!	#NULL!	#NULL!	#NULL!
11	läsional	prä Stress	w	21	37.5	#NULL!	#NULL!	2.34	0.4	2.47	2.69	2.33	13	1	6.25	288.048	1.5	#NULL!	#NULL!	#NULL!	post Stress	24.3	#NULL!	1.55	0.82	2.22	3.32	2	8	0.5	#NULL!	#NULL!	0.666667	#NULL!	#NULL!	#NULL!	#NULL!	#NULL!	#NULL!	#NULL!	#NULL!	#NULL!	#NULL!	#NULL!	#NULL!	#NULL!	#NULL!	#NULL!	#NULL!
12	läsional	prä Stress	m	26	50.6	#NULL!	#NULL!	#NULL!	#NULL!	#NULL!	#NULL!	6	10.67	1.33	4	139.784	#NULL!	21	3	14.2196	post Stress	51.75	#NULL!	#NULL!	#NULL!	#NULL!	#NULL!	7	2.67	0.33	0.75	115.268	#NULL!	15	2	2	#NULL!	#NULL!	#NULL!	#NULL!	#NULL!	#NULL!	#NULL!	#NULL!	#NULL!	#NULL!	#NULL!	#NULL!	#NULL!
[truncated: 8 more columns]
